# Supplementary material for: Antimicrobial Susceptibility, and Molecular Characterization of Staphylococcus aureus Isolated From Different Raw Milk Samples in China
Source: Front Microbiol. 2022 May 13;13:840670. doi: 10.3389/fmicb.2022.840670 (PMC9136321; doi:10.3389/fmicb.2022.840670)
Supplement: Supplementary file 1 [file Table_1.XLSX]

## Sheet: Table S1
Supplementary materials
Table S1 Target genes and primers used in the PCR reactions carried out in this study.
Target gene	Forward primer sequence (5’-3’)	Reverse primer sequence (5’-3’)	Product size (bp)	Reference
nuc	GCGATTGATGGTGATACGGTT	AGCCAAGCCTTGACGAACTAAAGC	279	Brakstad et al., 1992
mecA	ACTGCTATCCACCCTCAAAC	CTGGTGAAGTTGTAATCTGG	120	Martineau et al., 2000
blaZ	ACTTCAACACCTGCTGCTTTC	TGACCACTTTTATCAGCAACC	173	Martineau et al., 2000
cfxA	GCTCAAACAGATAGTTTTAT	GAGCTCACAATGATGTTGCC	312	Avelar et al., 2003
aac6’-aph2’’	CAGAGCCTTGGGAAGATGAAG	CCTCGTGTAATTCATGTTCTGGC	348	Vakulenko et al., 2003
ant(6)-Ia	ACTGGCTTAATCAATTTGGG	GCCTTTCCGCCACCTCACCG	577	Clark et al., 1999
fexA	GTACTTGTAGGTGCAATTACGGCTGA	CGCATCTGAGTAGGACATAGCGTC	1272	Kehrenberg and Schwarz, 2006
catA	GGATATGAAATTTATCCCTC	CAATCATCTACCCTATGAAT	486	Aarestrup et al., 2000
tet(K)	GTAGCGACAATAGGTAATAGT	GTAGTGACAATAAACCTCCTA	360	Strommernger et al., 2003
tet(M)	AGTGGAGCGATTACAGAA	CATATGTCCTGGCGTGTCTA	158	Strommernger et al., 2003
tet(L)	CATTTGGTCTTATTGGATCG	ATTACACTTCCGATTTCGG	475	Aarestrup et al., 2000
tet(O)	GATGGCATACAGGCACAGAC	CAATATCACCAGAGCAGGCT	614	Aarestrup et al., 2000
erm(A)	TCTAAAAAGCATGTAAAAGAA	CTTCGATAGTTTATTAATATTAGT	645	Guerrero-Ramos et al., 2016
erm(B)	GAAAAGGTACTCAACCAAATA	AGTAACGGTACTTAAATTGTTTAC	639	Guerrero-Ramos et al., 2016
erm(C)	TCAAAACATAATATAGATAAA	GCTAATATTGTTTAAATCGTCAAT	642	Guerrero-Ramos et al., 2016
msr(A)	GGCACAATAAGAGTGTTTAAAGG	AAGTTATATCATGAATAGATTGTCCTGTT	940	Lina et al., 1999
msr(B)	TATGATATCCATAATAATTATCCAATC	AAGTTATATCATGAATAGATTGTCCTGTT	595	Lina et al., 1999
sea	GGTTATCAATGTGCGGGTGG	CGGCACTTTTTTCTCTTCGG	102	Peles at al., 2007
seb	GTATGGTGGTGTAACTGAGC	CCAAATAGTGACGAGTTAGG	164	Peles at al., 2007
sec	AGATGAAGTAGTTGATGTGTATGG	CACACTTTTAGAATCAACCG	451	Peles at al., 2007
sed	CCAATAATAGGAGAAAATAAAAG	ATTGGTATTTTTTTTCGTTC	278	Peles at al., 2007
see	AGGTTTTTTCACAGGTCATCC	CTTTTTTTTCTTCGGTCAATC	209	Peles at al., 2007
seg	TGCTATCGACACACTACAACC	CCAGATTCAAATGCAGAACC	704	Peles at al., 2007
seh	CGAAAGCAGAAGATTTACACG	GACCTTTACTTATTTCGCTGTC	495	Peles at al., 2007
sei	GACAACAAAACTGTCGAAACTG	CCATATTCTTTGCCTTTACCAG	630	Peles at al., 2007
ser	AAACCAGATCCAAGGCCTGGAG	TCACATTTGTAGTCAGGTGAACTT	700	Fueyo et al., 2005
ses	TTCAGAAATAGCCAATCATTTCAA	CCTTTTTGTTGAGAGCCGTC	195	Argudin et al., 2011
set	GGTGATTATGTAGATGCTTGGG	TCGGGTGTTACTTCTGTTTGC	170	Argudin et al., 2011
sej	CATCAGAACTGTTGTTCCGCTAG	CTGAATTTTACCATCAAAGGTAC	142	Fueyo et al., 2005
sek	ACCGCTCAAGAGATTGAT	TTATATCGTTTCTTTATAAGAA	278	Yarwood et al., 2002
sel	AATATATAACTAGTGATCTAAAGGG	TATGGAATACTACACACCCCTTATA	359	Fueyo et al., 2005
selm	ATGCTGTAGATGTATATGGTCTAAG	CGTCCTTATAAGATATTTCTACATC	473	Fueyo et al., 2005
selo	TGTAGTGTAAACAATGCATATGCAAATG	TTATGTAAATAAATAAACATCAATATGATGTC	722	Fueyo et al., 2005
selp	TTAGACAAACCTATTATCATAATGG	TATTATCATGTAACGTTACACCGCC	272	Fueyo et al., 2005
selu	TAAAATAAATGGCTCTAAAATTGATG	GATCCGCTGAAAAATAGCATTGAT	141	Letertre et al., 2003
tst	AGCATCTACAAACGATAATATAAAGG	CATTGTTATTTTCCAATAACCACCCG	481	Argudin et al., 2010
eta	ATATCAACGTGAGGGCTCTAGTAC	ATGCAGTCAGCTTCTTACTGCTA	1155	Noguchi et al., 2006
etb	CACACATTACGGATAATGCAAG	TCAACCGAATAGAGTGAACTTATCT	604	Noguchi et al., 2006
pvl	ATCATTAGGTAAAATGTCTGGACATGATCCA	GCATCAAGTGTATTGGATAGCAAAAGC	433	Xing et al., 2016
