# Supplementary material for: Antimicrobial Susceptibility, and Molecular Characterization of Staphylococcus aureus Isolated From Different Raw Milk Samples in China
Source: Front Microbiol. 2022 May 13;13:840670. doi: 10.3389/fmicb.2022.840670 (PMC9136321; doi:10.3389/fmicb.2022.840670)
Supplement: Supplementary file 2 [file Table_2.xlsx]

## Sheet: Sheet1
Supplementary materials
TABLE S2 Antimicrobial susceptibility and molecular characterization of Staphylococcus aureus
Origin	No.	Antibiotics resistant to	Resistance genes	Virulence genes
Goat milk From Shaanxi province
	1	penicillin G, ampicillin, tetracycline, erythromycin, chloramphenicol, oxacillin, cefoxitin	blaZ, mecA, cfxA, fexA, tet(M), tet(L), erm(B)	sea, sec
	2	penicillin G, ampicillin, tetracycline, gentamicin, streptomycin, erythromycin, oxacillin	blaZ, mecA, aac6’-aph2’’ , tet(M), tet(L), ant(6)-Ia	sec, sej, sei, tst
	3	penicillin G, tetracycline, gentamicin, streptomycin, erythromycin, kanamycin, cefoxitin	blaZ, aac6’-aph2’’, tet(L), ant(4’)-Ia, erm(C)
	4	penicillin G, gentamicin, chloramphenicol, oxacillin	blaZ, aac6’-aph2’’, fexA	sed, sel
	5	tetracycline, gentamicin, streptomycin, chloramphenicol, kanamycin, trimethoprim-sulfamethoxazole	aac6’-aph2’’, tet(M)	sec,seg, tst
	6	erythromycin, kanamycin, cefoxitin, clindamycin	cfxA, ant(4’)-Ia, erm(C)
	7	penicillin G, ampicillin, tetracycline, gentamicin, streptomycin,	blaZ, mecA, tet(M), aac6’-aph2’’
	8	penicillin G, ampicillin, tetracycline, oxacillin	blaZ, mecA, tet(M), tet(L)
Goat milk From Shandong province
	1	penicillin G, ampicillin, tetracycline, gentamicin, streptomycin, erythromycin, chloramphenicol, kanamycin, oxacillin	blaZ, mecA, aac6’-aph2’’, tet(M), ant(4’)-Ia, erm(B), erm(C)	sea, sec,sel, tst
	2	penicillin G, tetracycline, erythromycin, cefoxitin	blaZ, cfxA, tet(M), erm(C), msr(B)	sec,seg
	3	gentamicin, chloramphenicol	aac6’-aph2’’
	4	penicillin G, ampicillin, tetracycline	blaZ, tet(M), tet(L)
	5	penicillin G, ampicillin, tetracycline, oxacillin	blaZ, mecA, tet(M), tet(L)
Buffalo milk From Guangxi
	1	penicillin G, ampicillin, tetracycline, gentamicin, erythromycin, kanamycin, cefoxitin	blaZ, cfxA, aac6’-aph2’’, tet(L), ant(4’)-Ia, erm(C), msr(B)
	2	penicillin G, ampicillin, gentamicin, cefoxitin, trimethoprim-sulfamethoxazole	blaZ, cfxA, aac6’-aph2’’	sec
	3	penicillin G, streptomycin, erythromycin	blaZ, erm(C), msr(B)
	4	gentamicin, chloramphenicol	aac6’-aph2’’
	5	streptomycin, kanamycin	ant(4’)-Ia
	6	ciprofloxacin
Camel milk From Xinjiang
	1	penicillin G, ampicillin, gentamicin,	blaZ, aac6’-aph2’’	sec
	2	penicillin G, ampicillin, streptomycin, erythromycin, cefoxitin, trimethoprim-sulfamethoxazole	blaZ, cfxA, erm(B), msr(B)	sec, pvl
	3	penicillin G, tetracycline, gentamicin, kanamycin	blaZ, aac6’-aph2’’, tet(K), ant(4’)-Ia
	4	tetracycline	tet(K)
Yak milk From Sichuan province
	1	penicillin G, ampicillin, tetracycline, cefoxitin	blaZ, tet(O),	seg
	2	tetracycline, gentamicin	aac6’-aph2’’, tet(M)	sea
	3	penicillin G	blaZ
